# Supplementary material for: Extraction Behavior and Quantitative Profiling of Prenylated Flavonoids from Hops (Humulus lupulus L.) Under Varying Solvent Polarity, Temperature, and Cryogenic Pretreatment
Source: Molecules. 2025 Dec 12;30(24):4743. doi: 10.3390/molecules30244743 (PMC12735775; doi:10.3390/molecules30244743)
Supplement: Supplementary file 1 [file molecules-30-04743-s001.zip]

Archive with 1 entries (1 files):
- molecules-4014759-supplementary.pdf
